# Supplementary material for: Report of two distinct ribotypes in ITS sequences of Phalarisarundinacea (Poaceae) in western Canada and Alaska
Source: Biodivers Data J. 2023 Apr 11;11:e101257. doi: 10.3897/BDJ.11.e101257 (PMC10848705; doi:10.3897/BDJ.11.e101257)
Supplement: Supplementary material 3 — Specimen details for all 94 samples genotyped. [file bdj-11-e101257-s003.csv]

occurrenceID	basisOfRecord	eventDate	eventRemarks	decimalLatitude	decimalLongitude	geodeticDatum	eventRemarks	country	locality	verbatimLocality	scientificName	identificationQualifier	taxonRank	institutionCode	collectionCode
UTC-00019311	PreservedSpecimen	1935-06-16		46.9091	-117.0746	WGS84	ITS-long	United States	Pullman, WA		Phalaris arundinacea L.		species	USU	UTC-00019311
B5337	PreservedSpecimen	2010	day and month not recorded				ITS-long	United States		USDA "PIBO site 75", midwestern	Phalaris arundinacea L.		species		B5337
BRC01	PreservedSpecimen	2021-05-18		49.2631	-123.2504	WGS84	ITS-long	Canada	Vancouver, BC	UBC campus, near BRC building	Phalaris arundinacea L.		species	UBC	BRC01
Cang-e1	PreservedSpecimen	2011	day and month not recorded			WGS84	ITS-long			European; "EUR_Jakubowski" Kettenring et al. 2019	Phalaris arundinacea L.		species		Cang-e1
Cang-n7	PreservedSpecimen	1973	day and month not recorded	54.007	-128.661	WGS84	hybrid	Canada	Kitimat, BC	“USA Jakubowski” USDA (PI 387929) Kettenring et al. 2019	Phalaris arundinacea L.		species		Cang-n7
DPQC2021-1	PreservedSpecimen	2021-07-14		51.4174	-116.219	WGS84	ITS-long	Canada	Lake Loiuse, AB	east end in front of Fairmont Hotel	Phalaris arundinacea L.		species	UBC	DPQC2021-1
DPQC2021-10A	PreservedSpecimen	2021-07-15		53.5511	-112.9085	WGS84	ITS-short	Canada	Elk Island National Park (southern part), Robs Road, AB		Phalaris arundinacea L.		species	UBC	DPQC2021-10A
DPQC2021-10B	PreservedSpecimen	2021-07-15		53.5511	-112.9085	WGS84	ITS-long	Canada	Elk Island National Park (southern part), Robs Road, AB		Phalaris arundinacea L.		species		DPQC2021-10B
DPQC2021-11A	PreservedSpecimen	2021-07-15		53.5476	-112.9131	WGS84	ITS-short	Canada	Elk Island National Park (southern part), Robs Road, AB		Phalaris arundinacea L.		species	UBC	DPQC2021-11A
DPQC2021-11B	PreservedSpecimen	2021-07-15		53.5476	-112.9131	WGS84	ITS-short	Canada	Elk Island National Park (southern part), Robs Road, AB		Phalaris arundinacea L.		species		DPQC2021-11B
DPQC2021-11C	PreservedSpecimen	2021-07-15		53.5476	-112.9131	WGS84	ITS-short	Canada	Elk Island National Park (southern part), Robs Road, AB		Phalaris arundinacea L.		species		DPQC2021-11C
DPQC2021-11D	PreservedSpecimen	2021-07-15		53.5476	-112.9131	WGS84	ITS-short (hybrid in sequence)	Canada	Elk Island National Park (southern part), Robs Road, AB		Phalaris arundinacea L.		species		DPQC2021-11D
DPQC2021-11E	PreservedSpecimen	2021-07-15		53.5476	-112.9131	WGS84	ITS-long	Canada	Elk Island National Park (southern part), Robs Road, AB		Phalaris arundinacea L.		species		DPQC2021-11E
DPQC2021-12A	PreservedSpecimen	2021-07-16		53.2485	-112.8898	WGS84	ITS-long	Canada	Lake Miquelon Provincial Park, edge of Lake Miquelon, AB		Phalaris arundinacea L.		species	UBC	DPQC2021-12A
DPQC2021-12B	PreservedSpecimen	2021-07-16		53.2485	-112.8898	WGS84	ITS-long	Canada	Lake Miquelon Provincial Park, edge of Lake Miquelon, AB		Phalaris arundinacea L.		species	UBC	DPQC2021-12B
DPQC2021-13	PreservedSpecimen	2021-07-16		53.2385	-112.8973	WGS84	ITS-long	Canada	Lake Miquelon Provincial Park, edge of Lake Miquelon, AB		Phalaris arundinacea L.		species	UBC	DPQC2021-13
DPQC2021-14	PreservedSpecimen	2021-07-16		53.5992	-113.2707	WGS84	ITS-long	Canada	Oldman Creek, south of Fort Saskatchewan, north of Sherwood Park, AB		Phalaris arundinacea L.		species	UBC	DPQC2021-14
DPQC2021-15	PreservedSpecimen	2021-07-16		53.687	-113.2716	WGS84	ITS-long	Canada	Wetland Conservation Area, Fort Saskatchewan, AB		Phalaris arundinacea L.		species	UBC	DPQC2021-15
DPQC2021-16	PreservedSpecimen	2021-07-17		50.4841	-120.5354	WGS84	ITS-long	Canada	Walloper Lake Provincial Park, BC		Phalaris arundinacea L.		species	UBC	DPQC2021-16
DPQC2021-2	PreservedSpecimen	2021-07-14		51.4174	-116.219	WGS84	ITS-long	Canada	Lake Loiuse, east end in front of Fairmont Hotel, AB		Phalaris arundinacea L.		species	UBC	DPQC2021-2
DPQC2021-3	PreservedSpecimen	2021-07-14		51.4174	-116.219	WGS84	ITS-long	Canada	Lake Loiuse, east end in front of Fairmont Hotel, AB		Phalaris arundinacea L.		species	UBC	DPQC2021-3
DPQC2021-4	PreservedSpecimen	2021-07-14		51.4174	-116.219	WGS84	ITS-long	Canada	Lake Loiuse, east end in front of Fairmont Hotel, AB		Phalaris arundinacea L.		species	UBC	DPQC2021-4
DPQC2021-5	PreservedSpecimen	2021-07-14		51.4174	-116.219	WGS84	ITS-long	Canada	Lake Loiuse, east end in front of Fairmont Hotel, AB		Phalaris arundinacea L.		species	UBC	DPQC2021-5
DPQC2021-7A	PreservedSpecimen	2021-07-15		53.6104	-112.8846	WGS84	ITS-long	Canada	Elk Island National Park, Tawayik Lake, AB		Phalaris arundinacea L.		species	UBC	DPQC2021-7A
DPQC2021-7B	PreservedSpecimen	2021-07-15		53.6104	-112.8846	WGS84	ITS-long	Canada	Elk Island National Park, Tawayik Lake, AB		Phalaris arundinacea L.		species		DPQC2021-7B
DPQC2021-7C	PreservedSpecimen	2021-07-15		53.6104	-112.8846	WGS84	hybrid	Canada	Elk Island National Park, Tawayik Lake, AB		Phalaris arundinacea L.		species		DPQC2021-7C
DPQC2021-7D	PreservedSpecimen	2021-07-15		53.6104	-112.8846	WGS84	ITS-long	Canada	Elk Island National Park, Tawayik Lake, AB		Phalaris arundinacea L.		species		DPQC2021-7D
DPQC2021-7E	PreservedSpecimen	2021-07-15		53.6104	-112.8846	WGS84	ITS-long	Canada	Elk Island National Park, Tawayik Lake, AB		Phalaris arundinacea L.		species		DPQC2021-7E
DPQC2021-8A	PreservedSpecimen	2021-07-15		53.6094	-112.885	WGS84	ITS-long	Canada	Elk Island National Park, Tawayik Lake, AB		Phalaris arundinacea L.		species	UBC	DPQC2021-8A
DPQC2021-8B	PreservedSpecimen	2021-07-15		53.6094	-112.885	WGS84	hybrid	Canada	Elk Island National Park, Tawayik Lake, AB		Phalaris arundinacea L.		species		DPQC2021-8B
DPQC2021-8C	PreservedSpecimen	2021-07-15		53.6094	-112.885	WGS84	hybrid	Canada	Elk Island National Park, Tawayik Lake, AB		Phalaris arundinacea L.		species		DPQC2021-8C
DPQC2021-8D	PreservedSpecimen	2021-07-15		53.6094	-112.885	WGS84	hybrid	Canada	Elk Island National Park, Tawayik Lake, AB		Phalaris arundinacea L.		species		DPQC2021-8D
DPQC2021-8E	PreservedSpecimen	2021-07-15		53.6094	-112.885	WGS84	ITS-long	Canada	Elk Island National Park, Tawayik Lake, AB		Phalaris arundinacea L.		species		DPQC2021-8E
DPQC2021-9A	PreservedSpecimen	2021-07-15		53.5516	-112.9092	WGS84	ITS-long	Canada	Elk Island National Park (southern part), Robs Road, AB		Phalaris arundinacea L.		species	UBC	DPQC2021-9A
DPQC2021-9B	PreservedSpecimen	2021-07-15		53.5516	-112.9092	WGS84	ITS-long	Canada	Elk Island National Park (southern part), Robs Road, AB		Phalaris arundinacea L.		species		DPQC2021-9B
DPQC2021-9C	PreservedSpecimen	2021-07-15		53.5516	-112.9092	WGS84	ITS-long	Canada	Elk Island National Park (southern part), Robs Road, AB		Phalaris arundinacea L.		species		DPQC2021-9C
DPQC2021-9D	PreservedSpecimen	2021-07-15		53.5516	-112.9092	WGS84	ITS-long	Canada	Elk Island National Park (southern part), Robs Road, AB		Phalaris arundinacea L.		species		DPQC2021-9D
DPQC2021-9E	PreservedSpecimen	2021-07-15		53.5516	-112.9092	WGS84	ITS-long	Canada	Elk Island National Park (southern part), Robs Road, AB		Phalaris arundinacea L.		species		DPQC2021-9E
FS1	PreservedSpecimen	2021-05-26		53.5733	-112.9017	WGS84	ITS-long	Canada	Fort Saskatchewan, AB		Phalaris arundinacea L.		species		FS1
FS2	PreservedSpecimen	2021-05-26		53.5741	-112.8994	WGS84	ITS-long	Canada	Fort Saskatchewan, AB		Phalaris arundinacea L.		species		FS2
FS3	PreservedSpecimen	2021-05-26		53.6069	-112.804	WGS84	ITS-long	Canada	Fort Saskatchewan, AB		Phalaris arundinacea L.		species		FS3
FS4	PreservedSpecimen	2021-05-26		53.6072	-112.8051	WGS84	ITS-long	Canada	Fort Saskatchewan, AB		Phalaris arundinacea L.		species		FS4
FS5	PreservedSpecimen	2021-05-26		53.595	-112.8461	WGS84	ITS-long	Canada	Fort Saskatchewan, AB		Phalaris arundinacea L.		species		FS5
FS6	PreservedSpecimen	2021-05-26		53.5939	-112.844	WGS84	ITS-long	Canada	Fort Saskatchewan, AB		Phalaris arundinacea L.		species		FS6
MN71158	PreservedSpecimen	1891 (or before)		44.9838	-93.1948	WGS84	ITS-long	United States	St Anthony Park, Ramsey County, MN		Phalaris arundinacea L.		species	MIN	MN71158
MN71175	PreservedSpecimen	1891-07	day of month not recorded	45.018	-93.0927	WGS84	ITS-long	United States	Ramsey County, MN		Phalaris arundinacea L.		species	MIN	MN71175
PA2	PreservedSpecimen	2021-07-05		53.9139	-106.07098	WGS84	ITS-long	Canada	Prince Albert, SK		Phalaris arundinacea L.		species		PA2
RH007_1	PreservedSpecimen	2021-06-15		53.6576	-112.8539	WGS84	ITS-long	Canada	Elk Island Nat. Park, AB		Phalaris arundinacea L.		species		RH007_1
RH007_2	PreservedSpecimen	2021-06-15		53.6578	-112.8534	WGS84	ITS-long	Canada	Elk Island Nat. Park, AB		Phalaris arundinacea L.		species		RH007_2
RH007_3	PreservedSpecimen	2021-06-15		53.6579	-112.8541	WGS84	ITS-long	Canada	Elk Island Nat. Park, AB		Phalaris arundinacea L.		species		RH007_3
RH007_4	PreservedSpecimen	2021-06-15		53.6579	-112.8554	WGS84	ITS-long	Canada	Elk Island Nat. Park, AB		Phalaris arundinacea L.		species		RH007_4
RH007_5	PreservedSpecimen	2021-06-15		53.6579	-112.8549	WGS84	ITS-long	Canada	Elk Island Nat. Park, AB		Phalaris arundinacea L.		species		RH007_5
RH010_1	PreservedSpecimen	2021-06-15		53.6454	-112.8628	WGS84	ITS-long	Canada	Elk Island Nat. Park, AB		Phalaris arundinacea L.		species		RH010_1
RH010_2	PreservedSpecimen	2021-06-15		53.6454	-112.8624	WGS84	ITS-long	Canada	Elk Island Nat. Park, AB		Phalaris arundinacea L.		species		RH010_2
RH010_3	PreservedSpecimen	2021-06-15		53.6451	-112.8623	WGS84	ITS-long	Canada	Elk Island Nat. Park, AB		Phalaris arundinacea L.		species		RH010_3
RH010_4	PreservedSpecimen	2021-06-15		53.6449	-112.8623	WGS84	ITS-long	Canada	Elk Island Nat. Park, AB		Phalaris arundinacea L.		species		RH010_4
RH010_5	PreservedSpecimen	2021-06-15		53.6457	-112.8632	WGS84	ITS-long	Canada	Elk Island Nat. Park, AB		Phalaris arundinacea L.		species		RH010_5
UBC01	PreservedSpecimen	2021-05-05		49.2637	-123.2498	WGS84	ITS-long	Canada	Vancouver, BC	University of British Columbia campus, near BRC building,	Phalaris arundinacea L.		species		UBC01
UH01	PreservedSpecimen	2021-05-18		49.2533	123.2401	WGS84	ITS-long	Canada	Vancouver, BC	University Hill school grounds	Phalaris arundinacea L.		species		UH01
V100979	PreservedSpecimen	1950-07-24		52.173	-122.516	WGS84	ITS-short	Canada	Madden Lake, Chilcotin, BC		Phalaris arundinacea L.		species	UBC	V100979
V101113	PreservedSpecimen	1950-06-23		52.11	-122.342	WGS84	ITS-short	Canada	Meldrum Creek, Chilcotin, BC		Phalaris arundinacea L.		species	UBC	V101113
V111611	PreservedSpecimen	1955-08-04		61.792	-121.278	WGS84	ITS-short	Canada	southeast of Fort Simpson, Mackenzie District, NWT		Phalaris arundinacea L.		species	UBC	V111611
V121059	PreservedSpecimen	1943-08-04		59.4	-126.1	WGS84	hybrid	Canada	Liard Hot Springs, BC		Phalaris arundinacea L.		species	UBC	V121059
V122558	PreservedSpecimen	1968-06-16		36.17	-81.94	WGS84	ITS-long	United States	Elk River at Heaton, Avery County, NC		Phalaris arundinacea L.		species	UBC	V122558
V152455	PreservedSpecimen	1974-08-01		54.2	-123.5	WGS84	ITS-short (hybrid in sequence)	Canada	Stuart River, near Prince George, BC		Phalaris arundinacea L.		species	UBC	V152455
V162493	PreservedSpecimen	1975-07-14		50.03	-117.22	WGS84	ITS-short	Canada	Wilson Creek Road, Beaver Lake, BC		Phalaris arundinacea L.		species	UBC	V162493
V170917	PreservedSpecimen	1980-08-06		52.4	-120.1	WGS84	hybrid	Canada	Azure Lake, Wells Gray Park, BC		Phalaris arundinacea L.		species	UBC	V170917
V195542	PreservedSpecimen	1979-08-17		50.71	-99.6	WGS84	ITS-long	Canada	Riding Mountain Nat. Park, MB		Phalaris arundinacea L.		species	UBC	V195542
V196810	PreservedSpecimen	1960-06-25		59.4	-126.1	WGS84	hybrid	Canada	Liard Hotsprings, BC		Phalaris arundinacea L.		species	UBC	V196810
V20064	PreservedSpecimen	1945-07-18		53.69	-113.19	WGS84	ITS-short	Canada	Fort Saskatchewan, AB		Phalaris arundinacea L.		species	UBC	V20064
V226522	PreservedSpecimen	2007-08-16		60.07	-129.285	WGS84	ITS-long	Canada	Alaska Highway km 1016, YK		Phalaris arundinacea L.		species	UBC	V226522
V227503	PreservedSpecimen	2008-07-15		48.79	-123.7	WGS84	ITS-long	Canada	Duncan, Vancouver Island, BC		Phalaris arundinacea L.		species	UBC	V227503
V228430	PreservedSpecimen	2006-06-20		49.016	-119.466	WGS84	ITS-long	Canada	Hayes Point Prov. Park, Osoyoos, BC		Phalaris arundinacea L.		species	UBC	V228430
V237734	PreservedSpecimen	2007-06-08		49.632	-125.014	WGS84	ITS-long	Canada	Vancouver Island, near Cumberland, BC		Phalaris arundinacea L.		species	UBC	V237734
V240112	PreservedSpecimen	2010-08-02		60.808	-135.1	WGS84	ITS-long	Canada	Whitehorse, YT		Phalaris arundinacea L.		species	UBC	V240112
V242084	PreservedSpecimen	2014-08-14		51.22	-116.57	WGS84	ITS-short	Canada	Yoho Nat. Park, Hoodoo Creek, BC		Phalaris arundinacea L.		species	UBC	V242084
V27934	PreservedSpecimen	1950-07-17		60	-111.9	WGS84	ITS-short	Canada	Near Ft. Smith, NWT		Phalaris arundinacea L.		species	UBC	V27934
V67193	PreservedSpecimen	1957-07-30		49.059	-114.46	WGS84	ITS-short	Canada	Proctor Lake, BC		Phalaris arundinacea L.		species	UBC	V67193
V67194	PreservedSpecimen	1957-07-27		49.077	-114.463	WGS84	ITS-long	Canada	Sage Creek, Flathead, BC		Phalaris arundinacea L.		species	UBC	V67194
V67205	PreservedSpecimen	1957-07-22		49	-114.467	WGS84	ITS-short	Canada	Sage Creek Lodge, Flathead, BC		Phalaris arundinacea L.		species	UBC	V67205
V67206	PreservedSpecimen	1957-08-04		49.123	-114.513	WGS84	ITS-short	Canada	Marl Lake, BC		Phalaris arundinacea L.		species	UBC	V67206
V88503	PreservedSpecimen	1958-07-12		50.23	-117.64	WGS84	ITS-short	Canada	Wilson Lake, Nakusp, BC		Phalaris arundinacea L.		species	UBC	V88503
V96302	PreservedSpecimen	1950-08-25		50	-119	WGS84	ITS-long	Canada	Salmon Arm, BC		Phalaris arundinacea L.		species	UBC	V96302
V97215	PreservedSpecimen	1962-10-05		50.72	-120.52	WGS84	ITS-long	Canada	Tranquille, BC		Phalaris arundinacea L.		species	UBC	V97215
V233698	PreservedSpecimen	2007-09-24		49.1	-123.16	WGS84	ITS-long	Canada	Westham Island, Delta, BC		Phalaris arundinacea L.	syn. var. picta L.	species	UBC	V233698
V119175	PreservedSpecimen	1994	day and month not recorded	61.29	-149.73	WGS84	ITS-short	United States	Cook Inlet lowlands, Otter Creek at Loop Road, AK		Phalaris arundinacea L.		species	ALA	V119175
V196075	PreservedSpecimen	1983-07-09		44.71	-123.22	WGS84		United States	Near Corvallis, OR		Phalaris truncata Guss.		species	UBC	V196075
V106316	PreservedSpecimen	1954-07-25		44.8	-123.15	WGS84		United States	Near Buena Vista, OR		Phalaris truncata Guss.	syn. aquatica Guss.	species	UBC	V106316
L12636	PreservedSpecimen	2021-06	day of month not recorded	49.2	-122.9	WGS84		Canada	New Westminster, Front Street, BC		Phalaris canariensis L.		species	UBC	L12636
L12638	PreservedSpecimen	2021-06	day of month not recorded	49.25	-122.9	WGS84		Canada	Metro Vancouver, Burnaby, BC	Lougheed Town Centre Mall	Phalaris canariensis L.		species	UBC	L12638
V195437	PreservedSpecimen	1988-07-10		49.28	-122.75	WGS84		Canada	Coquitlam, BC		Phalaris canariensis L.		species	UBC	V195437
V128867	PreservedSpecimen	1970	day and month not recorded	32.5	-92.1	WGS84		United States	Monroe, LA		Phalaris caroliniana Walter		species	UBC	V128867
V222762	PreservedSpecimen	1957-01-17						United States		Portugal (seed collected, 1957), ARS-Pullman, WA (cultivation, 1992)	Phalaris coerulescens Desf.		species	UBC	V222762
V106656	PreservedSpecimen	1950-04-12		32.84	-116.75	WGS84		United States	Near Alpine, CA		Phalaris paradoxa L.		species	UBC	V106656
